# Supplementary material for: Tumor-associated macrophages drive heterogenetic CD10High cancer stem cells to implement tumor-associated neutrophils reprogramming in oral squamous cell carcinoma
Source: Int J Biol Sci. 2025 Jan 13;21(3):1110–26. doi: 10.7150/ijbs.100611 (PMC11781160; doi:10.7150/ijbs.100611)
Supplement: Supplementary file 1 — Supplementary files. [file ijbsv21p1110s1.zip]

Archive with 37 entries (36 files):
- supplementary/
- __MACOSX/._supplementary
- supplementary/Supplementary file13.pdf
- __MACOSX/supplementary/._Supplementary file13.pdf
- supplementary/Supplementary file11.pdf
- __MACOSX/supplementary/._Supplementary file11.pdf
- supplementary/.DS_Store
- __MACOSX/supplementary/._.DS_Store
- supplementary/Supplementary file9.pdf
- __MACOSX/supplementary/._Supplementary file9.pdf
- supplementary/Supplementary file8.pdf
- __MACOSX/supplementary/._Supplementary file8.pdf
- supplementary/Supplementary File15.pdf
- __MACOSX/supplementary/._Supplementary File15.pdf
- supplementary/Supplementary file 6.pdf
- __MACOSX/supplementary/._Supplementary file 6.pdf
- supplementary/Supplementary file 4.pdf
- __MACOSX/supplementary/._Supplementary file 4.pdf
- supplementary/Supple File 3.pdf
- __MACOSX/supplementary/._Supple File 3.pdf
- supplementary/Supplementary file 7.jpg
- __MACOSX/supplementary/._Supplementary file 7.jpg
- supplementary/Supplementary file 5.pdf
- __MACOSX/supplementary/._Supplementary file 5.pdf
- supplementary/Supplementary file 12.pdf
- __MACOSX/supplementary/._Supplementary file 12.pdf
- supplementary/Supplementary file 10.jpg
- __MACOSX/supplementary/._Supplementary file 10.jpg
- supplementary/Supplementary file 14.pdf
- __MACOSX/supplementary/._Supplementary file 14.pdf
- supplementary/Supplementary file 16.pdf
- __MACOSX/supplementary/._Supplementary file 16.pdf
- supplementary/Supplementary file2.pdf
- __MACOSX/supplementary/._Supplementary file2.pdf
- supplementary/Supplementary file 1 revised.pdf
- __MACOSX/supplementary/._Supplementary file 1 revised.pdf
- supplementary file legends.docx
